# Supplementary material for: Relation between Shyness and Music Academic Engagement: The Mediation of Achievement Goals—A Cross-Sectional Survey Study
Source: Int J Environ Res Public Health. 2023 Jan 1;20(1):824. doi: 10.3390/ijerph20010824 (PMC9819276; doi:10.3390/ijerph20010824)
Supplement: Supplementary file 1 [file ijerph-20-00824-s001.zip]

Archive with 1 entries (1 files):
- ijerph-2112834-supplementary.pdf
